# Supplementary material for: QTL Mapping of the Shape of Type VI Glandular Trichomes in Tomato
Source: Front Plant Sci. 2018 Sep 26;9:1421. doi: 10.3389/fpls.2018.01421 (PMC6168718; doi:10.3389/fpls.2018.01421)
Supplement: TABLE S1 — Molecular markers used in this study. [file Table_1.XLSX]

## Sheet: Mapping Marker
CAPS marker
Marker position in ITAG2.4	Marker position in ITAG2.3	Gene	Forward primer	Reverse primer	SNP (LA1777/WVA106)	PCR product in bp	Restriction enzyme
01:93.9	01:85.7	Solyc01g105870	ACCCCTTTTTCATCATTTAGCCCACCA	AGGCTCGTAATTCCCTGAACGCC	A/T	162	PstI
01:97.1	01:88.9	Solyc01g110390	TGAAGCATCCTACAATAAGTGGCG	TCTGTTGAACTTGGAACCACCAGG	unknown	1100*	AluI
04:60.7	04:58.3	Solyc04g074750	ACAATGGGCTCACATGAGGAAGC	TATCATTGAATATGACTTCAGCAGAAAC	unknown	350*	AluI
06:43.6	06:40.0	Solyc06g071000	TTCGACTGGAAGATCCTTGGG	TGATTCAGCTGAACACTTCTGACC	unknown	200*	DraI
06:42.9	06:39.34	Solyc06g069170	ACAATGGCTCTCACAGGAAATCGA	TGTGGTTGCAGAAACCCTATCTTG	unknown	300*	MwoI
08:00.1	08:00.1	Solyc08g005070	GCAGCACGGATGGACGGATGG	TGGGTGAAGCAGAAACCTCTGGTGT	GC/CT	248	MwoI
12:66.5	12:64.8	Solyc12g099310	TTCCGATGATTTCATGAGCCTTCC	TCGTGGACCCCTGATTGCAAATTG	unknown	1200*	RsaI
* Marker taken from Dai et.al
HRM marker
Marker Position in ITAG2.4	Marker Position in ITAG2.3	Gene	Forward primer	Reverse primer	SNP (LA1777/WVA106)	PCR product in bp
01:00.2	01:00.2	Solyc01g005210	GGCCTCGAGTACTACGGCAGGA	TCAAGACTTGCTGAAGCTGCCCC	T/G	82
01:01.0	01:01.0	Solyc01g006430	GCTTGGCTAGTGTGCATCTACGGT	GGCAGTGATGGGTGAGTGTGCT	A/G + T/C	95
01:02.5	01:02.5	Solyc01g008330	GCACTCACTTCAAGTTCCAATGAGAG	CAAGGAGCTGATCAATGCCAATGC	C/T + G/A + A/-	131
01:74.5	01:66.9	Solyc01g066520	ACACCTGCTGTCCGCAACCT	GCGTCTTATCTTCATATCCCCCTCCA	A/G	205
01:86.1	01:77.9	Solyc01g094700	GCAAAGCCAGTACCACTTGATCGC	TGGAGTTGGGCGTTGCACCA	T/C + T/C + C/T + C/T	78
01:91.6	01:83.4	Solyc01g102950	ACCCTTCTGCAATTAGACCTTTCGGG	TCTTGTAGGAGTGGCTTGTGCTTGA	A/G	71
01:94.7	01:86.5	Solyc01g107130	TGGACTCGCCTGAAGCAGATGGT	ACCATTTCCCCTGCACTTACAGC	G/A	124
01:95.4	01:87.1	Solyc01g108070	GCTAAAACCCTCTCTGCAGCTCCT	AGAATGAGACGCTTCACCTTTTTGGG	C/G + T/C	89
01:96.2	01:88.0	Solyc01g109220	CCCACGTCGTCCTGTTCGGT	CGGAGAAATAGTGGAGGATGTATGGGG	A/G	72
01:97.8	01:89.5	Solyc01g111530	AACCAGCTGGCCCCACGATT	TCGGGCCAACTTTGGAGTGAGC	A/G	150
01:98.5	01:92.2	Solyc01g112350	ACGCATTCTGTGCAGTTGGCA	TCCAGAGCTATGCTCACTCCGAAC	T/C	99
02:01.3	00:02:26.700000	Solyc02g043860	ACGTATTGGCACGAGGAAGCTTAAA	ACGTGCTGGTAAAGCCAAGTGT	TG/CA + C/A	122
02:19.2	02:10.4	Solyc02g014860	CCTTTGTATTCGGCATGGTGTGGTG	GGCTTCTGTATCAGCCCATTGAGCA	C/T	171
02:31.5	02:22.2	Solyc02g038740	AGGAGGACGCCTTGGTGACA	GCACCAGGGTCAAATGCAAGGC	C/A + C/T	157
02:36.9	02:31.5	Solyc02g065770	TCACCCTTAAGGCACCAGGGC	TGGCTTGTGTTATTCGTCTCCCATCA	A/T + A/T + G/A + T/C + A/G	102
02:39.3	02:33.8	Solyc02g069350	TGCTGCACAATTTCTCCCCTGTACT	ACCGGTTATTCCACTCAGTCCTTTGAA	A/T + C/A	150
02:40.7	02:35.3	Solyc02g071250	TCAAGCAGAATGCTTTGACCCACA	AGGGTGATCGGTTTGCATGTTTCT	A/G + T/A	108
02:42.7	02:37.3	Solyc02g077830	GTCACTTTGCTAGGAATTGTATCC	GGTGATGGTCACATTATGCTAATC	C/T + G/A	104
02:44.5	02:39.1	Solyc02g080200	TATTTGGGCAGACCATGGAAAGCG	AATCACCGTCCCATTCTGACCAAC	G/A	103
02:49.0	02:43.5	Solyc02g086240	CCATCACAAAGATTTGAATTCATCTG	GGTGTTATCCTTAACAAGTCCTC	C/A + C/T + C/T + A/G	213
02:55.0	02:49.6	Solyc02g094510	TCCATCTTGCCCTCCCATAGCGA	GTCGGGTTGCTGCTGCTGCT	C/T + CTT/---	120
03:00.1	03:00.1	Solyc03g005170	TCTCTCAGGCGTGGCGGACA	TGGCAGAAACTGGAGAGTCAGAATCCA	---/CGT	106
03:01.3	03:01.3	Solyc03g006680	CCACGTCCGCCCTACATCCG	AGCGGCTGCGCCAAGTCATT	A/G + T/C	150
03:02.8	03:07.1	Solyc03g025310	CCACCAGTTCTCTCATGGCTTCTGC	ACTCAGCTGCTTCAGTCCATTCCAA	C /T + C/T	185
03:07.9	03:11.9	Solyc03g044080	ACTGTTTGGACCAAGATTCTGGTTTGT	TCCCAAGTTCACTACATAGGGTGCAT	G/T + C/A	113
03:26.5	03:24.2	Solyc03g058920	TGCACCAGCGTTGGGTTGACA	TGCACTTTGTGATAGCTCCCGCT	A/G + T/G	124
03:51.9	03:45.2	Solyc03g079970	GCAAGGCGAGTGGGGTGTGG	GCCCAGTTAGACGGCAGCGG	-/A + T/G	218
03:57.5	03:51.0	Solyc03g095840	CCGAGTTCTCCACGTCAATTTCTCCC	GCTGAACAGATGGCTAAGCTCGGT	G/T + C/T	109
03:64.4	03:58.4	Solyc03g114340	GTGGCTGCCATCGAAGCAGGA	GGAAGGACAAATGGACCACCAGCA	T/C	80
03:67.5	03:61.5	Solyc03g118570	TCGCATTGCTGCACCGGTTAGA	TCTGCTCCCGGTGTGCATCC	G/A	106
03:68.9	03:62.9	Solyc03g120510	TGACCCGGACAGGTTTTGCTG	ACCAACGCCCTCACCAACCT	A/C + C/G	112
03:70.2	03:64.3	Solyc03g122350	ATCGGGGAAACCGATTCTGCTG	CACAATCGAGTTATCGGATTCGTCCA	G/A + C/T	112
04:00.4	04:00.4	Solyc04g005640	CGACCCCTTTAGTTTTGGCATAGCA	ATTTGAGATAACTGCCCTTTTGGGGTT	-/A + C/A + T/A	96
04:04.99	04:04.99	Solyc04g014720	CCTTGCTGGTAGGTTTAAGGGGAAGA	GCTTAAAAGGCCCAGTAACAAGAAGCA	T/C	86
04:05.0	00:04:05	Solyc04g014760	TTCACTCATCTGTCTGCTAACTT	TGAACCTCATGTTCAATCTCAGAA	T/C	57
04:24.2	04:19.2	Solyc04g025300	AGCTTCATCCAAAGATGAGTTTCAGCA	GGTGTAGAGGAAGCTTTCTGCTTTTCT	A/G	82
04:41.5	04:40.6	Solyc04g049330	TCTGAGGCACGTAACCACAGTGA	GCACAAGAACCATGAATTGGGGGA	AAT/---	105
04:55.9	04:55.0	Solyc04g064760	CTCCTCCCAGCTTTCACATCCACA	TGGGTTTGGTAATTGGAGGAAAAGGGT	C/T	127
04:60.2	04:57.8	Solyc04g074240	GGGTTTCTCTCTTGGTGGGTTTCGG	CCAGCTGCAAAAGCACTTAAAAGACCC	T/C	107
04.65:0	04:62.6	Solyc04g080980	GCGCACTCGTTTCAACTTAGCACT	GGGCTTCCACGCCAAGCCTA	C/T	110
04:66.1	04:63.7	Solyc04g082400	TCTGGTATGCCGGGCCTTGG	GGCGATAATCAAAACCAATTCCTCCCT	C/A	61
05:00.0	05:00.0	Solyc05g005020	ACATTGCTCGTGCTGGACATGC	TCACATCTGTGGTCTTGTCTGAACG	T/G + G/A	113
05:01.5	05:01.5	Solyc05g006890	CGCGGAGGGCAAAGACCTTGT	ACTTGGGACCAATATCCTTCAGTGCAT	G/T	115
05:02.5	05:02.5	Solyc05g008090	ACAGCAGCGTCCCATCTTCAGT	TCGCGTCTGCCAGGACGTTT	A/G	53
05:05.4	05:05.4	Solyc05g012160	AGCCAGCTTCAAAGCCTACCGT	GCAGTGCTCTGAATACCAGCAGGA	T/G	76
05:09.8	05:09.8	Solyc05g015070	TCGGTGTTTTCAGTCCGCGGTT	CGTGAACAGAGACAGAGAGAACCCTCA	G/C + T/G	62
05:61.2	05:60.3	Solyc05g050970	CGCCCCGCTGCTCAAACTGA	CGTCGGATCCAAGGGGAAGGC	G/T + T/C + A/G	274
05.63.6	05:62.7	Solyc05g053470	GGTGCACCCAAGGTGACAAAAGA	CGCCAGCAGCATCATTAGTGGC	C/T	127
05:65.8	05:65.0	Solyc05g056540	TCGCAGCGCCATTCGAAGCA	TCCCAAAACACAGCAGCACGCA	G/T	183
06:04.4	06:04.4	Solyc06g009960	CCTGGGTGCTTGACAAACTTAAGGC	GGGGCATCAATCACAGTGCAGTAGTA	T/C + T/G	109
06:24.7	06:21.4	Solyc06g035630	ACCAGGAGCAGCCCAGCTGTA	AGATGATCTTCCGAGGGGCTTGG	G/A	112
06:26.0	06:22.7	Solyc06g036430	GGGGAATATCTGGAACTTCCTCACCT	TGCTTCTCATAGAGCACAGGGACA	G/A + T/C	196
06:33.4	06:29.9	Solyc06g050630	CAGGGTTGCAAAATGCTGGAA	CCTGCCGATTGTGTGAGTAAGA	G/A	87
06:37.8	06:34.2	Solyc06g059930	AGTTGAAGTTGATGAGTACAAAGAGACA	TGATATGCCACTCCCAATCGTTGC	T/C + G/A + CCT/TGC + AGG/CAA + TGAA/CACT + A/G + A/T	117
06:38.2	06:34.6	Solyc06g060250	TTTTGGAGCTAGGTGGTAAATCTC	TTGAAAGTGGTTAGCATTCACAAT	T/C + A/C	469
06:41.6	06:38.2	Solyc06g066280	GCGATAATTAAATTGTTGTCATT	CTTATTGCAATACCTAGTATCACT	AAT/ACT	68
06:42.8	06:39.2	Solyc06g069020	GTCCCACCTTTCTAACAGGGAAT	GGGTGAACTTGAAAGGGACTAGG	C/G	96
06:43.9	00:06:40.300000	Solyc06g071350	CAAACTCCCAGCCCTCAGCCA	ACACACAAACAAGGAAACACAGATGCC	T/C + G/A	105
06:44.1	06:40.5	Solyc06g071640	CCACTGATCGTTGACTGCTTGAAATCT	TGACTATAGCTTGCCTGATTGATCCGT	A/G + G/C	139
06:44.3	06:40.7	Solyc06g071960	TGCAATGCAGCTAGGCTGTGCT	TGTTTGGCCTCCAGACTTACCCCA	G/T	59
06:44.7	06:41.0	Solyc06g072500	TGAGAAGAGCGCAGAGTCGAACAA	CAGCAGCTTTGATTATCTCTTGCACC	unknown	224
06:45.0	06:41.4	Solyc06g073060	GCGGAGGAAGGAGGAGCTGGT	ACGGCAGCTAAAAGGGGTCCAG	T/G	143
06:47.0	06:43.4	Solyc06g075690	GCGCATTGCCTTCACAACCCG	ACTGATTCCGGCGCCTTGCC	T/C	120
06:49.7	06:46.0	Solyc06g084590	TGCACGAAAATCAGTCGACGGTGG	GCGACGACATCCCTCACGCT	TA/CG	70
07:00.2	07:00.2	Solyc07g005200	GGTGAACATCATCACATCACAACT	CAGATGTTCTACAAGCAGGCAAAG	C/- + T/C	273
07:02.1	07:02.1	Solyc07g007350	CGACTCGTCTAGCTCTCTCCGAGC	TCCTTCGAGCTCTCGAGCTTCCTT	T/C	82
07:03.0	07:03.0	Solyc07g008250	CCAGCAGCTTGAGCAAACGCA	AGAAGTGGGAAAGGGCTGCACA	A/T + A/C	99
07:05.6	07:05.6	Solyc07g015860	CCTCTTGAGGAGATTGGGTCAGAACGA	GCGGCAAGACCAACTCCGGG	T/G	92
07:56.5	07:53.7	Solyc07g042830	GTGACGGCTGAAATGGCACCCA	GGAACGCCCGAAACTTCTCCTCG	C/T	233
07:60.5	07:57.8	Solyc07g051940	TGGTTGCTTCATCACCCATGCCT	ACACAGTCCCCAAAATGGAGGAGG	C/T	108
07:61.5	07:58.8	Solyc07g053060	ACCAGAATGTGCATATCCTCGAAGCA	TCACAGCGTGGATGTGGGATGA	C/T	116
07:62.7	07:60.0	Solyc07g054310	GGGTTGTTGTCCCACCTAAAGGCA	GCCAATGCCAGTGCCAGAGC	T/C + A/C	119
07:63.9	07:61.2	Solyc07g056020	TCTTGCGTTCTTTGGTCTTTCCAGC	TGTTGGTGCTGCGGCGAAGT	T/C + A/C	98
07:64.3	07:61.7	Solyc07g056540	TGGTGCTCGCCAGCTCGATT	CACGGCGGACACCTCCATCC	A/C	228
07:66.4	07:63.2	Solyc07g063520	ACCAGCTACCTTGCAGGCTTTGC	TGTGTACGTTAATCGCTGCGCGT	C/T	128
07:67.0	07:64.2	Solyc07g065090	TGTGGACAGATTCCACAAGGTG	TTACATTTCGGCAAGGGAGAGCCA	unknown	98
07:68.0	07:65.2	Solyc07g066610	CTCTCCGCCGCCTCGGTTTC	GAGCTTGGTCGCGACGTGGT	unknown	82
08:00.5	08:00.5	Solyc08g005680	AGACTTCATCAATGTGATTCTTCA	AAGGGAAGCCAATTGCCTCAA	G/C + G/A + G/A + G/C + T/G + A/T + A/T	130
08:01.5	08:01.5	Solyc08g006940	TGCGCAGAACATGCCGGAACT	AGCGATTCAAGTCGAGGGCACC	T/C + A/C + T/C	105
08:03.0	08:03.0	Solyc08g008610	GCTGCCACACACACAATGCAGC	CACCGTGACTTCGCCTTTTAGACGAT	C/T	119
08:03.9	08:03.8	Solyc08g014190	GATTTTGAATTGATTCCTTTTGGTGCTG	CATTGCCAATGGTAAACCAGGAC	C/T + A/G	63
08:22.9	08:30.1	Solyc08g043170	TTGGGTAAGCCCCAAACCCACC	GGCTTGCAAGGGGAAGTGGACA	AT/TA + C/T	151
08:53.0	08:50.2	Solyc08g065190	AGCTGGTGTTTGTGGAGTTGGCA	TGACACCAGCAGCGAAGGCT	A/G + T/C	107
08:58.4	08:55.6	Solyc08g074290	ACGCCACCCAAGACACTCTTCT	TGCCATGTCTGAACCCAAAGCC	A/T + A/T + --/TT	165
08:60.3	08:57.5	Solyc08g076360	AGAGCTTGAGCCCTCTCTGCTTGT	GGATGTGGCATCGGTGGCAGT	T/C	104
08:64.8	08:62.0	Solyc08g081890	ACAACGGGTGTTCAGGTATGCATTG	GCAACCGGAGAATTTCCTAGCACAC	G/T	116
09:00.0	09:00.0	Solyc09g005080	CCTCTCCTCTTGTAATCTGCAAGGAAC	TTTGAAGGTTCGAAATGGTGTCTGGT	T/C	200
09:00.9	09:00.9	Solyc09g007300	GATCAGTCTTCACGTTCTCTCT	GTCATGAGGGCCACCAGTAGTA	T/G + C/A	164
09:04.9	09:04.9	Solyc09g011650	GGTGAAAGCCATGGGAGAACTTCA	TGCTTCTTGCATAACTCCAAGCCA	G/A	160
09:15.1	09:15.1	Solyc09g018510	AGGGTTCTTGTTTATGTCTCTTGCTGC	GACTGCCAACCAGCACTGAGG	C/T	110
09:60.6	09:56.2	Solyc09g061890	GCGTCTCCTACGATAAACAGCCAA	TGCTTCCACACATCTGATTGCTCC	unknown	305
09:64.0	09:61.4	Solyc09g065730	CTTGCATTTGCTCAACTAATCATGGCA	TGGCTGTGAAGCTGGCCTAGA	T/C + C/T	219
09:67.5	09:63.0	Solyc09g075890	CCTTGAACCATATTGCTGGTACT	AAGAAGCTGACTATGCATTAGAGA	G/A	69
09:72.3	09:67.5	Solyc09g098540	GGGGGTTTTGTTCATGGAGATGAGAA	TGCACTCCCAATCCTTCACACAC	T/A + A/T	103
10:00.3	10:00.3	Solyc10g005370	GCATCCGGTCCGGCAGGAAA	GCTGCGTTAACGGCGTGCTC	C/G + A/G + A/T + T/C	217
10:03.0	10:03.0	Solyc10g008950	TGTCAGGGTCCTGAGAAATGGAGAA	GGCGCGGCACTTTAATGCAA	C/A	213
10:27.8	10:23.2	Solyc10g044780	CCTCTCCTGGACTGGGGCCTG	CACAGCTCAACACTGCAAGCTCCT	C/A + G/A	98
10:55.4	10:50.9	Solyc10g054440	CCGCCTTGGTGCTGGCATGA	CCGGTCACAAACAAACCGGACAGC	T/A + C/T + T/G + A/T	122
10:60.4	10:59.7	Solyc10g078690	GCAGCAAAGGTAAGCCCGTGGT	GAAAGGGGCAACCTCAGGTCTAGT	T/G	153
10:62.5	10:61.8	Solyc10g081430	ACATTGCAGGTGACACTCCCTCA	GTCAAGAACATCTTCGTAGGGAAGCTC	C/T	113
10:63.5	10:62.8	Solyc10g083760	TGGTGCAAATGTGCTAGTCGGGA	AGACTGTCTGCCCGTCCCTCA	A/C	75
10:65.5	10:64.8	Solyc10g086730	GTCTAAGATCAAGTGGGAGGACAGGG	TCAACTGCCACGGGTACGTCT	T/A + G/A	67
11:01.3	11:01.3	Solyc11g006680	CGCCGCCCCACCACCAATAA	GGTGGTGATGAAGTGTTAGGAGGGGA	G/A	116
11:01.8	11:01.8	Solyc11g007580	AAAGGGTCTACTGGTCACTGGTCTG	TCACCCTTGTGCAAGCAGGC	G/A	115
11:03.0	11:03.0	Solyc11g008860	ACAGAATCGAACCAGGGAGGTGG	ACTCACAGCATCAAGCAAGTTGTAGTT	A/G	68
11:03.9	00:11:03.900000	Solyc11g010850	AGCTGCAGACATCCTAAACTCCCA	TGCAGAACCTAGCATCAGCTACTGT	A/G + G/A	62
11:04.0	11:04.0	Solyc11g010950	TCAAGCCCCAGTTGATGGCTCA	CGAGGTTCCCGGTCTTAGAACTTCC	A/G	83
11:04.5	11:04.5	Solyc11g011440	ACGTCATATCGCCTATCGCTTGACT	AGGGGTACGTTTTTGGAGAATCGC	G/A + A/T	87
11:05.0	11:05.0	Solyc11g012110	GGCGGCGCTTTACCCGTTCA	TCTTCACGTCATCGGCGGGGT	T/A + C/T	91
11:05.5	11:05.5	Solyc11g012770	TCAGGAAGAAAACAAGTCTCCCACCTA	TCACGGCTGTCTATTCCAATTTCACAA	A/G + C/G + A/G	94
11:33.9	11:34.5	Solyc11g042990	AGAAATTGGGGTGCTGAAAGCCCA	GGCCCCGTTCGCAAACAGAC	C/T + C/T + T/A + G/C	109
11:55.2	11:52.3	Solyc11g071840	TCCCCAAATGTGTCAGCAAGCAC	AGGACGGGTTTTGAACTAGCTTCCT	T/C + T/A + T/G	113
11:56.3	11:53.4	Solyc11g073290	CAATACCAGCAGTCAGCTTACTC	GGGTGACTAAGTTGAATATCTGAATGG	C/T	77
12:02.8	12:02.8	Solyc12g009560	AGCAGAGAATTGCCCTAGCTTGACT	CTCCGACAAGCGGGCAGTCC	G/T + A/G + G/A + G/A	137
12:05.4	12:05.4	Solyc12g014420	TCCGCTGTTCTTACAGCTCTTTCTGG	GCTGCATCGGATAGCTGCTCGT	CT/GC	80
12:37.7	12:37.0	Solyc12g038970	TCCACGGTCAGCGTGCATTTG	AGCAGCACTAGCGCAGACTGT	C/T	80
12:40.8	12:42.5	Solyc12g042060	TGATCTAAACGGGGATAGGCTCAGG	CAGCATGGCTGAGAAAATGCTTGC	A/C +A/C	149
12:42.3	12:45.7	Solyc12g044860	TGGCCTATGGCCTTGAAGGGT	TGGGCTGGGCATTAACGTGC	G/A	109
12:67.0	12:65.3	Solyc12g100180	GGGGAAGTAGTTTGAGAGGGAGCTT	TCCCCATCATTGCCATTCCACCT	C/T	79
iPLEX SNPs
	Marker	Gene	SNP_ID	SNP (LA1777/WVA106)
01:00.1	01:00.1	Solyc01g005160	SL2.40ch01:00138170	C/T
01:01.9	01:01.9	Solyc01g007750	SL2.40ch01:01911892	T/C
01:03.0	01:03.0	Solyc01g008970	SL2.40ch01:02989338	G/C
01:05.5	01:05.5	Solyc01g010510	SL2.40ch01:05509859	T/A
01:77.6	01:70.0	Solyc01g068390	SL2.40ch01:69992055	T/C
01:80.1	01:72.7	Solyc01g080850	SL2.40ch01:72658291	A/G
01:83.9	01:75.7	Solyc01g090240	SL2.40ch01:75674224	G/T
01:87.3	01:79.0	Solyc01g096190	SL2.40ch01:79047466	T/C
01:88.7	01:80.5	Solyc01g098150	SL2.40ch01:80490118	G/A
01:92.4	01:84.2	Solyc01g103920	SL2.40ch01:84167560	C/T
01:97.0	01:88.8	Solyc01g110310	SL2.40ch01:88807970	C/T
01:98.4	01:90.2	Solyc01g112320	SL2.40ch01:90172495	C/G
02:47.5	02:42.0	Solyc02g084370	SL2.40ch02:42060333	A/C
02:50.9	02:45.5	Solyc02g089020	SL2.40ch02:45506560	T/G
03:00.5	03:00.5	Solyc03g005660	SL2.40ch03:00472693	T/G
03:04.0	03:08.3	Solyc03g031460	SL2.40ch03:08283402	T/A
03:60.9	03:54.3	Solyc03g098580	SL2.40ch03:54339643	G/A
03:65.9	03:60.0	Solyc03g116540	SL2.40ch03:59971999	C/G
03:69.9	03:64.0	Solyc03g121890	SL2.40ch03:63973831	T/C
03:70.7	03:64.8	Solyc03g124010	SL2.40ch03:64770386	G/A
04:00.0	04:00.0	Solyc04g005040	SL2.40ch04:00045415	A/G
04:01.0	04:01.0	Solyc04g007250	SL2.40ch04:00974742	T/C
04:02.0	04:02.0	Solyc04g008360	SL2.40ch04:02009547	A/G
04:03.6	04:03.6	Solyc04g010260	SL2.40ch04:03586099	C/T
04:62.5	04:60.1	Solyc04g077590	SL2.40ch04:60139294	A/C
04:63.4	04:61.0	Solyc04g078740	SL2.40ch04:61001834	G/A
04:66.4	04:64.0	Solyc04g082820	SL2.40ch04:63953912	C/T
05:03.5	05:03.5	Solyc05g009350	SL2.40ch05:03495839	A/G
05:07.5	05:07.5	Solyc05g013970	SL2.40ch05:07473865	C/T
05:64.9	05:61.1	Solyc05g051550	SL2.40ch05:61078013	G/C
05:64.9	05:64.0	Solyc05g055070	SL2.40ch05:64008752	C/G
06:00.0	06:00.0	Solyc06g005000	SL2.40ch06:00004061	G/A
06:40.8	06:37.2	Solyc06g065360	SL2.40ch06:37179078	G/C
06:48.3	06:44.5	Solyc06g082440	SL2.40ch06:44542208	C/G
07:60.7	07:58.0	Solyc07g052190	SL2.40ch07:58031418	G/T
07:61.6	07:59.5	Solyc07g053740	SL2.40ch07:59491747	C/T
07:63.2	07:60.6	Solyc07g055100	SL2.40ch07:60562683	A/G
07:65.2	07:62.5	Solyc07g062530	SL2.40ch07:62455549	G/T
07:66.4	07:63.7	Solyc07g064170	SL2.40ch07:63655862	T/G
07:67.4	07:64.6	Solyc07g065690	SL2.40ch07:64588061	T/A
08:00.0	08:00.0	Solyc08g005030	SL2.40ch08:00027992	G/A
08:62.1	08:59.3	Solyc08g078280	SL2.40ch08:59259686	C/T
08:64.1	08:61.2	Solyc08g080930	SL2.40ch08:61248612	C/G
08:65.9	08:63.0	Solyc08g083400	SL2.40ch08:63026876	T/G
09:02.0	09:02.0	Solyc09g008510	SL2.40ch09:01997059	C/G
09:02.8	09:02.8	Solyc09g009380	SL2.40ch09:02813387	T/G
09:03.9	09:03.9	Solyc09g010560	SL2.40ch09:03922850	C/G
09:68.7	09:64.1	Solyc09g083060	SL2.40ch09:64132056	A/G
09:69.8	09:65.2	Solyc09g090320	SL2.40ch09:65184115	C/A
09:71.1	09:66.5	Solyc09g091930	SL2.40ch09:66483041	C/A
10:02.0	10:02.0	Solyc10g007810	SL2.40ch10:02030118	T/C
10:58.7	10:58.0	Solyc10g074940	SL2.40ch10:57979422	A/G
10:60.4	10:60.6	Solyc10g079730	SL2.40ch10:60556909	T/C
10:64.5	10:63.8	Solyc10g085230	SL2.40ch10:63825646	C/T
11:00.0	11:00.0	Solyc11g005080	SL2.40ch11:00068435	A/T
11:00.8	11:00.8	Solyc11g005910	SL2.40ch11:00719049	A/T
11:51.0	11:48.1	Solyc11g065530	SL2.40ch11:48055410	C/T
11:52.4	11:49.5	Solyc11g066680	SL2.40ch11:49532100	C/T
11:53.9	11.51.2	Solyc11g069330	SL2.40ch11:51019706	C/G
12:00.0	12:00.0	Solyc12g005060	SL2.40ch12:00028899	T/G
12:00.7	12:00.7	Solyc12g006180	SL2.40ch12:00724611	C/G
12:01.9	12:01.9	Solyc12g008500	SL2.40ch12:01917180	A/T
12:63.1	12:48.4	Solyc12g056980	SL2.40ch12:48419787	G/A
12:64.6	12:63.0	Solyc12g094390	SL2.40ch12:62957894	A/C
12:65.6	12:64.0	Solyc12g096920	SL2.40ch12:63985490	T/C
12:67.1	12:65.4	Solyc12g100320	SL2.40ch12:65427620	T/C
