# Supplementary material for: QTL Mapping of the Shape of Type VI Glandular Trichomes in Tomato
Source: Front Plant Sci. 2018 Sep 26;9:1421. doi: 10.3389/fpls.2018.01421 (PMC6168718; doi:10.3389/fpls.2018.01421)
Supplement: TABLE S2 — Mapping data. [file Table_2.XLSX]

## Sheet: Tabelle1
Supplemental data Mapping table. Red cells: marker homozygous for S. lycopersicum LA4024. Green cells: marker heterozygous for S. habrochaites LA1777.				Back-cross line ID
Marker position (ITAG 2.4)	nb of rec events	total number of plants	Rec. Frequency	1-01	1-02	1-03	1-04	1-05	1-06	1-07	1-08	1-09	1-15	1-16	1-17	1-18	1-19	1-21	1-22	1-23	1-24	1-25	1-26	1-27	2-02	2-03	2-06	2-10	2-11	2-14	2-17	2-18	2-20	2-21	2-22	2-23	2-24	3-01	3-02	3-03	3-04	3-05	3-06	3-07	3-08	3-09	3-10	3-11	3-12
01:00.1	11	116	0.0948276
01:00.2	6	116	0.0517241
01:01.0	11	116	0.0948276
01:01.9	3	116	0.0258621
01:02.5	3	116	0.0258621
01:03.0	9	116	0.0775862
01:05.5	0	116	0
01:74.5	5	116	0.0431034
01:77.6	8	116	0.0689655
01:80.1	8	116	0.0689655
01:83.9	8	116	0.0689655
01:86.1	9	116	0.0775862
01:87.3	5	116	0.0431034
01:88.7	13	116	0.112069
01:91.6	0	116	0
01:92.4	2	116	0.0172414
01:93.9	3	116	0.0258621
01:94.7	7	116	0.0603448
01:95.4	3	116	0.0258621
01:96.2	3	116	0.0258621
01:97.0	1	116	0.00862069
01:97.1	3	116	0.0258621
01:97.8	1	116	0.00862069
01:98.4	0	116	0
01:98.4
02:01.3
02:19.2	1	116	0.00862069
02:31.5	8	116	0.0689655
02:36.9	7	116	0.0603448
02:39.3	12	116	0.103448
02:40.7	12	116	0.103448
02:42.7	12	116	0.103448
02:44.5	9	116	0.0775862
02:47.5	3	116	0.0258621
02:49.0	5	115	0.0434783
02:50.9	15	115	0.130435
02:55.0
03:00.1	1	116	0.00862069
03:00.5	12	116	0.103448
03:01.3	9	116	0.0775862
03:02.8	6	116	0.0517241
03:04.0	9	116	0.0775862
03:07.9	0	116	0
03:26.5	1	116	0.00862069
03:51.9	0	116	0
03:57.5	1	115	0.00869565
03:60.9	13	115	0.113043
03:64.4	14	116	0.12069
03:65.9	10	116	0.0862069
03:67.5	11	116	0.0948276
03:68.9	6	116	0.0517241
03:69.9	1	116	0.00862069
03:70.2	1	116	0.00862069
03:70.7
04:00.0	3	116	0.0258621
04:00.4	13	116	0.112069
04:01.0	5	115	0.0434783
04:02.0	9	115	0.0782609																			x
04:03.6	11	116	0.0948276
04:04.99	2	116	0.0172414
04:05.0	5	116	0.0431034
04:24.2	0	116	0
04:41.5	7	116	0.0603448
04:55.9	13	116	0.112069
04:60.2	4	116	0.0344828
04:60.7	7	116	0.0603448
04:62.5	7	116	0.0603448
04:63.4	14	116	0.12069
04.65:0	5	116	0.0431034
04:66.1	2	116	0.0172414
04:66.4
05:00.0	12	116	0.103448
05:01.5	10	116	0.0862069
05:02.5	10	116	0.0862069
05:03.5	10	116	0.0862069
05:05.4	7	116	0.0603448
05:07.5	0	116	0
05:09.8	1	116	0.00862069
05:61.2	3	116	0.0258621
05:61.9	10	116	0.0862069
05.63.6	15	116	0.12931
05:64.9	3	116	0.0258621
05:65.8
06:00.0	0	116	0
06:04.4	4	116	0.0344828
06:24.7	0	116	0
06:26.0	1	116	0.00862069
06:33.4	10	116	0.0862069
06:37.8	2	116	0.0172414
06:38.2	10	116	0.0862069
06:40.8	4	116	0.0344828
06:41.6	7	116	0.0603448
06:42.8	0	116	0
06:42.9	1	116	0.00862069
06:43.6	2	116	0.0172414
06:43.9	0	116	0
06:44.1	1	116	0.00862069
06:44.3	0	116	0
06:44.7	1	116	0.00862069
06:45.0	7	116	0.0603448
06:47.0	11	116	0.0948276
06:48.3	9	116	0.0775862
06:49.7
07:00.2	11	116	0.0948276
07:02.1	4	116	0.0344828
07:03.0	6	116	0.0517241
07:05.6	0	116	0
07:56.5	4	116	0.0344828
07:60.5	0	116	0
07:60.7	3	116	0.0258621
07:61.5	7	116	0.0603448
07:61.6	6	116	0.0517241
07:62.7	1	116	0.00862069
07:63.2	4	116	0.0344828
07:63.9	5	116	0.0431034
07:64.3	4	116	0.0344828
07:65.2	7	116	0.0603448
07:66.0	9	116	0.0775862
07:66.4	7	116	0.0603448
07:67.0	4	116	0.0344828
07:67.4	2	116	0.0172414
07:68.0
08:00.0	0	116	0
08:00.1	2	116	0.0172414
08:00.5	4	116	0.0344828
08:01.5	4	116	0.0344828
08:03.0	1	116	0.00862069
08:03.9	0	116	0
08:22.9	1	116	0.00862069
08:53.0	9	116	0.0775862
08:58.4	10	116	0.0862069
08:60.3	8	116	0.0689655
08:62.1	11	116	0.0948276
08:64.1	11	116	0.0948276
08:64.8	11	116	0.0948276
08:65.9
09:00.0	11	116	0.0948276
09:00.9	12	116	0.103448
09:02.0	3	116	0.0258621
09:02.8	5	116	0.0431034
09:03.9	1	116	0.00862069
09:04.9	5	116	0.0431034
09:15.1	0	116	0
09:60.6	3	116	0.0258621
09:64.0	8	116	0.0689655
09:67.5	11	116	0.0948276
09:68.7	10	116	0.0862069
09:69.8	13	116	0.112069
09:71.1	10	116	0.0862069
09:72.3
10:00.3	10	116	0.0862069
10:02.0	6	116	0.0517241
10:03.0	2	116	0.0172414
10:27.8	0	116	0
10:55.4	1	116	0.00862069
10:58.7	9	116	0.0775862
10:60.4	7	116	0.0603448
10:61.2	15	116	0.12931
10:62.5	7	116	0.0603448
10:63.5	17	116	0.146552
10:64.5	10	116	0.0862069
10:65.5
11:00.0	2	116	0.0172414
11:00.8	15	116	0.12931
11:01.3	6	116	0.0517241
11:01.8	10	116	0.0862069
11:03.0	5	116	0.0431034
11:03.9	1	116	0.00862069
11:04.0	5	116	0.0431034
11:04.5	5	116	0.0431034
11:05.0	1	116	0.00862069
11:05.5	8	116	0.0689655
11:33.9	0	116	0
11:51.0	4	116	0.0344828
11:52.4	8	116	0.0689655
11:53.9	12	116	0.103448
11:55.2	13	102	0.127451
11:56.3
12:00.0	6	116	0.0517241
12:00.7	9	116	0.0775862
12:01.9	7	116	0.0603448
12:02.8	14	116	0.12069
12:05.4	5	116	0.0431034
12:37.7	0	116	0
12:40.8	4	116	0.0344828
12:42.3	10	116	0.0862069
12:63.1	10	116	0.0862069
12:64.6	11	116	0.0948276
12:65.6	14	116	0.12069
12:66.5	4	116	0.0344828
12:67.0	1	115	0.00869565
12:67.1																	x
Trichome score (x1000)				833	918	916	835	828	856	853	859	872	796	861	886	846	888	816	858	826	790	854	803	854	894	799	863	926	831	847	853	874	876	868	829	900	833	844	887	871	872	875	858	845	815	866	820	853	903
Santalene/bergamotene production				0	1	1	1	1	0	1	0	0	0	1	1	0	0	0	1	0	0	0	0	0	1	0	0	1	1	0	0	0	0	0	0	0	0	0	0	0	1	1	1	0	1	0	1	0	0
[truncated: 70 more columns]
