# Supplementary material for: QTL Mapping of the Shape of Type VI Glandular Trichomes in Tomato
Source: Front Plant Sci. 2018 Sep 26;9:1421. doi: 10.3389/fpls.2018.01421 (PMC6168718; doi:10.3389/fpls.2018.01421)
Supplement: TABLE S4 — Examples of polymorphisms found in 5 genes randomly selected in the QTL of chromosome 1. [file Table_4.XLSX]

## Sheet: Tabelle1
funct_consequ	gene	chr	start	end	base1	base2	het	qual_score	read_depth	RMS_map_qual	qual_by_depth
nonsynonymous SNV	gene:Solyc01g108530.2:mRNA:Solyc01g108530.2.1:exon1:c.A199G:p.N67D,	SL2.40ch01	87589917	87589917	A	G	het	17010.1	803	50.01	26.05
nonsynonymous SNV	gene:Solyc01g108530.2:mRNA:Solyc01g108530.2.1:exon1:c.C242G:p.A81G,	SL2.40ch01	87589960	87589960	C	G	het	4887.95	447	50	15.47
nonsynonymous SNV	gene:Solyc01g108530.2:mRNA:Solyc01g108530.2.1:exon1:c.C386T:p.A129V,	SL2.40ch01	87590104	87590104	C	T	het	6095.27	1066	50.02	24.19
nonsynonymous SNV	gene:Solyc01g108530.2:mRNA:Solyc01g108530.2.1:exon1:c.G428A:p.G143E,	SL2.40ch01	87590146	87590146	G	A	het	9642.27	1235	50.02	28.03
nonsynonymous SNV	gene:Solyc01g108530.2:mRNA:Solyc01g108530.2.1:exon2:c.A524G:p.Q175R,	SL2.40ch01	87590605	87590605	A	G	hom	35337.7	1015	50.03	38.62
nonsynonymous SNV	gene:Solyc01g108530.2:mRNA:Solyc01g108530.2.1:exon2:c.G689A:p.S230N,	SL2.40ch01	87590770	87590770	G	A	hom	35471.3	1122	50.01	38.18
nonsynonymous SNV	gene:Solyc01g108530.2:mRNA:Solyc01g108530.2.1:exon2:c.C811G:p.Q271E,	SL2.40ch01	87590892	87590892	C	G	hom	36806.3	1165	50.04	37.71
nonsynonymous SNV	gene:Solyc01g108530.2:mRNA:Solyc01g108530.2.1:exon2:c.C858G:p.N286K,	SL2.40ch01	87590939	87590939	C	G	hom	32176.3	1006	50.04	37.99
nonsynonymous SNV	gene:Solyc01g108550.1:mRNA:Solyc01g108550.1.1:exon1:c.C37T:p.P13S,	SL2.40ch01	87593127	87593127	G	A	hom	1051.87	29	52.59	37.57
nonsynonymous SNV	gene:Solyc01g108550.1:mRNA:Solyc01g108550.1.1:exon1:c.T25A:p.S9T,	SL2.40ch01	87593139	87593139	A	T	hom	2258.22	69	52.79	37.64
nonsynonymous SNV	gene:Solyc01g111950.2:mRNA:Solyc01g111950.2.1:exon2:c.A284G:p.D95G,	SL2.40ch01	89863525	89863525	A	G	hom	6714.17	226	50.58	36.89
nonsynonymous SNV	gene:Solyc01g111950.2:mRNA:Solyc01g111950.2.1:exon2:c.C287T:p.T96M,	SL2.40ch01	89863528	89863528	C	T	hom	2731	217	50.45	27.59
nonsynonymous SNV	gene:Solyc01g111950.2:mRNA:Solyc01g111950.2.1:exon3:c.G379T:p.A127S,	SL2.40ch01	89863694	89863694	G	T	hom	3096.2	219	50.4	24.19
nonsynonymous SNV	gene:Solyc01g111950.2:mRNA:Solyc01g111950.2.1:exon3:c.G547A:p.G183R,	SL2.40ch01	89863862	89863862	G	A	hom	10688.7	311	50.04	37.11
nonsynonymous SNV	gene:Solyc01g111950.2:mRNA:Solyc01g111950.2.1:exon3:c.C593T:p.S198L,	SL2.40ch01	89863908	89863908	C	T	hom	10723.9	354	50.03	37.37
nonsynonymous SNV	gene:Solyc01g111950.2:mRNA:Solyc01g111950.2.1:exon3:c.T653A:p.L218H,	SL2.40ch01	89863968	89863968	T	A	hom	38735.3	339	50.06	139.84
nonsynonymous SNV	gene:Solyc01g111950.2:mRNA:Solyc01g111950.2.1:exon3:c.G770A:p.S257N,	SL2.40ch01	89864085	89864085	G	A	hom	10283.3	352	50	32.65
nonsynonymous SNV	gene:Solyc01g111950.2:mRNA:Solyc01g111950.2.1:exon3:c.A986T:p.Q329L,	SL2.40ch01	89864301	89864301	A	T	hom	10417	320	50.1	35.19
nonsynonymous SNV	gene:Solyc01g111950.2:mRNA:Solyc01g111950.2.1:exon3:c.G1069A:p.E357K,	SL2.40ch01	89864384	89864384	G	A	het	2644.85	267	50.33	29.39
nonsynonymous SNV	gene:Solyc01g111950.2:mRNA:Solyc01g111950.2.1:exon6:c.A1675G:p.M559V,	SL2.40ch01	89866024	89866024	A	G	hom	9958.03	326	50.03	36.88
nonsynonymous SNV	gene:Solyc01g110340.2:mRNA:Solyc01g110340.2.1:exon1:c.G8A:p.R3K,	SL2.40ch01	88831102	88831102	G	A	hom	3763.1	165	50.79	38.79
nonsynonymous SNV	gene:Solyc01g110340.2:mRNA:Solyc01g110340.2.1:exon1:c.A96C:p.E32D,	SL2.40ch01	88831190	88831190	A	C	hom	12729.3	547	50.1	37.66
nonsynonymous SNV	gene:Solyc01g110340.2:mRNA:Solyc01g110340.2.1:exon1:c.G167A:p.S56N,	SL2.40ch01	88831261	88831261	G	A	hom	18171.3	715	50.03	37.01
nonsynonymous SNV	gene:Solyc01g110340.2:mRNA:Solyc01g110340.2.1:exon1:c.G347C:p.G116A,	SL2.40ch01	88831441	88831441	G	C	hom	25388.7	908	50.02	37.17
nonsynonymous SNV	gene:Solyc01g110340.2:mRNA:Solyc01g110340.2.1:exon2:c.A667T:p.N223Y,	SL2.40ch01	88835133	88835133	A	T	hom	16403.3	646	50.12	37.8
nonsynonymous SNV	gene:Solyc01g110340.2:mRNA:Solyc01g110340.2.1:exon3:c.A766G:p.R256G,	SL2.40ch01	88836041	88836041	A	G	hom	21068.3	823	50.12	37.22
nonsynonymous SNV	gene:Solyc01g110340.2:mRNA:Solyc01g110340.2.1:exon3:c.A789G:p.I263M,	SL2.40ch01	88836064	88836064	A	G	hom	20413.3	807	50.29	37.46
nonsynonymous SNV	gene:Solyc01g110340.2:mRNA:Solyc01g110340.2.1:exon4:c.C899A:p.T300N,	SL2.40ch01	88836282	88836282	C	A	hom	17174.3	731	50.2	37.34
nonsynonymous SNV	gene:Solyc01g110340.2:mRNA:Solyc01g110340.2.1:exon4:c.C1317A:p.N439K,	SL2.40ch01	88836700	88836700	C	A	hom	23476.3	969	50.01	37.56
nonsynonymous SNV	gene:Solyc01g111350.2:mRNA:Solyc01g111350.2.1:exon2:c.G1649C:p.S550T,	SL2.40ch01	89382847	89382847	C	G	hom	45436.7	1467	50.16	38.47
nonsynonymous SNV	gene:Solyc01g111350.2:mRNA:Solyc01g111350.2.1:exon2:c.A1625G:p.K542R,	SL2.40ch01	89382871	89382871	T	C	hom	49852.3	1701	50.14	38.5
nonsynonymous SNV	gene:Solyc01g111350.2:mRNA:Solyc01g111350.2.1:exon1:c.C881G:p.T294R,	SL2.40ch01	89386021	89386021	G	C	hom	58629.9	1893	50.01	36.17
nonsynonymous SNV	gene:Solyc01g111350.2:mRNA:Solyc01g111350.2.1:exon1:c.T724A:p.F242I,	SL2.40ch01	89386178	89386178	A	T	hom	47635.3	1635	50.06	38.26
nonsynonymous SNV	gene:Solyc01g111350.2:mRNA:Solyc01g111350.2.1:exon1:c.T715C:p.F239L,	SL2.40ch01	89386187	89386187	A	G	hom	47066.3	1625	50.06	38.14
